# Supplementary material for: The Addition of Hermetia illucens to Feed: Influence on Nutritional Composition, Protein Digestion Characteristics, and Antioxidant Activity of Acheta domesticus
Source: Foods. 2025 Mar 25;14(7):1140. doi: 10.3390/foods14071140 (PMC11988907; doi:10.3390/foods14071140)
Supplement: Supplementary file 1 [file foods-14-01140-s001.zip]

Archive with 1 entries (1 files):
- foods-3534381-supplementary.pdf
